# Supplementary material for: WAVE2 Regulates Actin-Dependent Processes Induced by the B Cell Antigen Receptor and Integrins
Source: Cells. 2023 Nov 25;12(23):2704. doi: 10.3390/cells12232704 (PMC10705906; doi:10.3390/cells12232704)
Supplement: Supplementary file 1 [file cells-12-02704-s001.zip]

Archive with 1 entries (1 files):
- cells-2699895-supplementary.pdf
